# Supplementary material for: The manganese transporter SLC39A8 links alkaline ceramidase 1 to inflammatory bowel disease
Source: Nat Commun. 2024 Jun 5;15:4775. doi: 10.1038/s41467-024-49049-8 (PMC11153611; doi:10.1038/s41467-024-49049-8)
Supplement: Supplementary file 4 — Source Data [file 41467_2024_49049_MOESM4_ESM.xlsx]

## Sheet: Figure 1
	Figure 1A
	Female									Male
	Lg. int	Sm.int. 7	Sm.int. 6	Sm.int. 5	Sm.int. 4	Sm.int. 3	Sm.int. 2	Sm.int. 1		Lg. int	Sm.int. 7	Sm.int. 6	Sm.int. 5	Sm.int. 4	Sm.int. 3	Sm.int. 2	Sm.int. 1
	4.20603	4.26633	2.48744	2.09548	2.11055	2.18593	1.73367	0.678392		4.20603	4.26633	2.48744	2.09548	2.11055	2.18593	1.73367	0.678392
	3.96482	2.8794	1.56784	2.00502	1.80905	1.97487	2.32161	1.0402		3.96482	2.8794	1.56784	2.00502	1.80905	1.97487	2.32161	1.0402
	5.74372	3.09045	1.65829	2.00502	2.05025	1.74874	1.53769	1.40201		5.74372	3.09045	1.65829	2.00502	2.05025	1.74874	1.53769	1.40201
	3.67839	3.36181	2.35176	2.38191	2.0804	2.12563	2.17085	0.994975		3.67839	3.36181	2.35176	2.38191	2.0804	2.12563	2.17085	0.994975
	3.75377	2.81909	1.8995	1.47739	2.27638	2.11055	3.15075	0.768844		3.75377	2.81909	1.8995	1.47739	2.27638	2.11055	3.15075	0.768844
	6.21105	3.0603	1.86935	1.86935	1.74874	2.69849	1.58292	1.11558		6.21105	3.0603	1.86935	1.86935	1.74874	2.69849	1.58292	1.11558
	Figure 1C
		Control				Slc39a8-IEC Het				Slc39a8-IEC KO
	Duodenum	0.957	0.967	1.049	1.027	0.549	0.504	0.523	0.547	0.1	0.11	0.112	0.127
	Jejunum	1.032	1.012	1.079	0.878	0.489	0.575	0.405	0.504	0.126	0.124	0.094	0.072
	Ileum	0.958	1.053	1.025	0.963	0.518	0.516	0.448	0.381	0.088	0.101	0.06	0.042
	Colon	0.882	1.117	0.957	1.043	0.305	0.379	0.311	0.267	0.019	0.018	0.024	0.015
	Liver	0.86	1.19	0.99	0.97	1.13	1.29	1.19	0.93	0.8	1.06	0.98	0.92
	Heart	1.05	1.08	0.91	0.96	0.99	1.07	0.96	0.83	1.18	1.06	0.89	0.87
	Lung	0.98	0.99	1.19	0.84	0.94	0.67	1.12	1.18	1.12	1.18	1	1.3
	Kidney	0.91	1.05	0.99	1.05	1.22	1.02	1.18	0.9	0.82	0.86	0.96	1.38
	Brain	0.85	0.92	1.13	1.11	0.98	0.93	1.12	1.08	1.02	0.8	0.97	0.84
	Figure 1D
		Duodenum		Jejunum		Ileum		Colon		Liver		Bile		Lung		Kidney		Heart		Brain		Whole blood
		Control	KO	Control	KO	Control	KO	Control	KO	Control	KO	Control	KO	Control	KO	Control	KO	Control	KO	Control	KO	Control	KO
	M 1	5.7	3.389	2.186	2.252	2.381	1.777	4.373	2.208	6.1202	4.0523	0.3	0.42	2.061	2.252	0.996	1.501	0.39	0.3641	0.487	0.567	0.037	0.022
	M 2	3.047	2.987	2.585	1.548	2.139	1.619	4.069	2.534	5.2145	4.0225	0.19	0.35	2.586	1.574	1.05	1.052	0.4253	0.384	0.659	0.441	0.054	0.028
	M 3	4.74	1.989	2.574	2.436	2.287	1.446	4.111	2.266	5.2156	4.0111	0.39	0.25	3.11	1.522	1.68	0.929	0.4535	0.3983	0.556	0.444	0.051	0.027
	M 4	2.867	1.871	1.67	1.72	2.05	2	4.33	2.59	5.67	4.78	0.31	0.31	2.25	2.37	1.23	1.07	0.4	0.33	0.54	0.45	0.044	0.029
	M 5	2.55	2.637	1.77	1.72	2.55	1.99	4.97	2.03	5.74	4.51	0.21	0.07	2.85	1.57	1.45	1.39	0.4	0.32	0.53	0.47	0.056	0.022
	F 1	3.852	2.913	2.005	3.003	3.013	1.731	3.572	2.941	5.58686	5.015	0.189	0.356	2.133	2.252	1.141	1.328	0.404	0.329	0.496	0.485	0.046	0.03
	F 2	3.809	4.034	1.685	2.338	3.117	1.858	3.513	2.92	6.2541	5.0124	0.299	0.419	3.058	2.282	1.533	1.373	0.407	0.34	0.597	0.4	0.033	0.031
	F 3	2.258	4.025	1.677	3.102	3.301	1.881	3.34	2.774	5.6254	4.9513	0.193	0.351	2.933	2.087	1.361	1.201	0.3952	0.364	0.573	0.4	0.04	0.028
	F 4	3.157	2.611	1.98	1.27	2.71	1.59	4.42	1.83	6.13	3.98	0.16	0.32	2.55	2.01	1.11	1.28	0.43	0.31	0.55	0.49	0.044	0.023
	F 5	4.067	3.326	1.77	0.99	2.88	1.55	4.28	1.78	5.84	3.98	0.07	0.34	2.65	1.99	1.52	0.93	0.41	0.33	0.47		0.055	0.025
	F 6	4.088	3.087	1.67	1.04	2.1	1.34	4.71	2.22	5.43	4.89	0.18	0.09	3.01	2.2	1.26	0.96	0.41	0.3	0.44		0.052	0.031

## Sheet: Figure 2
	Figure 2A
		Blood
		Control	KO
	M 1	0.5	0.426
	M 2	0.365	0.269
	F 1	0.485	0.343
	F 2	0.578	0.251
	Figure 2B
		Duodenum		Jejunum		Ileum		Colon
		Control	KO	Control	KO	Control	KO	Control	KO
	M 1	180.2	310.96	171.7	182.92	71.478	26.2	18.935	16.11
	M 2	46.14	58.06	74.711	87.82	45.885	37.25	24.14	26.35
	F 1	62.17	179.186	61.094	179.166	47.9	36.783	22.13	9.7425
	F 2	280.33	196.856	139.752	94.651	73.855	34.315	21.105	16.02
	Figure 2C
		Liver		Pancreas		Lung		Kidney		Heart		Femur		Brain		Spleen
		Control	KO	Control	KO	Control	KO	Control	KO	Control	KO	Control	KO	Control	KO	Control	KO
	M 1	22.59	5.67	2.96	2.014	4.33	0.995	5.75	1.05	14.82	3.318	5.72	3.243	3.51	1.422	3.93	5.66
	M 2	13.93	4.24	4.6	3.022	4.703	1.327	9.099	0.64	7.049	1.672	5.928	3.516	1.17	0.325	3.69	3.46
	F 1	8.953	7.94	2.17	2.162	2.457	1.968	2.648	1.538	6.402	2.99	2.834	2.55	0.434	0.439	5.78	3.41
	F 2	22.301	8.575	2.95	2.194	2.509	1.433	4.276	0.882	5.095	2.327	4.778	2	0.603	0.301	7.97	5.09
	Figure 2D
		Blood
		Control	KO
	M 1	5.56	6.865
	M 2	6.52	6.194
	F 1	6.74	5.489
	F 2	4.23	5.147
	Figure 2E
		Duodenum		Jejunum		Ileum		Colon
		Control	KO	Control	KO	Control	KO	Control	KO
	M 1	59	50.076	35.37	42.674	45.45	49.322	10.73	8.931
	M 2	44.88	53.212	39.67	33.79	54.05	67.438	11.12	10.185
	F 1	58.27	49.598	51.34	31.081	59.6	61.415	10.4	11.078
	F 2	47.58	43.373	37.79	38.887	78.97	54.831	10.87	9.088
	Figure 2F
		Liver		Pancreas		Lung		Kidney		Heart		Femur		Brain		Spleen
		Control	KO	Control	KO	Control	KO	Control	KO	Control	KO	Control	KO	Control	KO	Control	KO
	M 1	69.95	59.13	74.68	69.222	28.33	23.798	6.2	6.026	7.46	8.08	3.85	3.783	2.09	2.134	180.56	145.733
	M 2	76.33	71.12	88.5	67.021	26.22	18.657	7.88	8.637	12.19	6.723	4.95	2.323	1.49	1.813	131.34	106.823
	F 1	108.61	85.865	66.84	84.863	42.88	29.206	6	7.31	6.28	6	3.33	3.578	1.94	1.969	201.31	133.233
	F 2	73.84	67.849	73.77	71.594	31.85	15.208	7.49	7.587	6.81	9.439	2.99	4.908	1.33	1.667	139.08	156.347

## Sheet: Figure 3
	Figure 3D
		Control			Slc39a8-IEC KO
	Enteroid	93.0312	105.836	101.133	59.6601	65.3258	70.9915
	Colonoid	98.173	97.5486	104.278	61.3321	56.3367	59.3894
	Figure 3F
		Control			Slc39a8-IEC KO
	Enteroid	110.729	88.0705	101.201	105.925	96.6373	97.5981
	Colonoid	101.715	107.608	90.6764	87.647	77.9776	92.7514

## Sheet: Figure 4
	Figure 4B
	Day	Control				Slc39a8-IEC KO
	1	100	100	100	100	100	100	100	100
	2	101.86	102.075	103.279	101.835	104.706	99.5745	100	100
	3	101.86	103.32	102.869	103.67	102.745	91.4894	99.1525	99.5575
	4	100.465	102.905	99.5902	102.294	100.392	92.766	99.1525	99.115
	5	102.791	104.149	97.9508	96.789	100.784	91.0638	96.1864	96.0177
	6	104.186	101.66	93.0328	87.156	100	81.7021	88.1356	90.2655
	7	100.465	94.1909	87.7049	78.4404	90.5882	74.8936	76.6949	80.531
	8	89.3023	84.2324	81.9672	70.1835	79.2157	68.5106	72.8814	74.3363
	9	96.2791	82.5726	75.8197	66.5138	77.6471	63.4043	67.3729	69.0265
	10	91.1628	80.4979	75	66.9725	72.1569	60.4255	64.8305	63.2743
	11	86.0465	80.9129	76.23	71.5596	72.549	63.4043	66.1017	65.9292
	12	84.186	82.5726	78.279	76.6055	70.5882	62.1277	66.1017	63.7168
	13	86.9767	84.6473	81.148	80.2752	70.9804	60.8511	63.9831	65.9292
	Figure 4D
		Control	Slc39a8-IEC KO
	M1	6.4	4.6
	M2	6.2	4
	M3	5.8	4.2
	M4	5.6	4.4
	M5	5.8	5
	M6	5.6	4.8
	Figure 4E
		Control	IEC KO
	M1	3.4607	4.09972
	M2	4.07574	5.17657
	M3	3.88182	4.48556
	M4	3.79943	4.48966
	M5	4.10541	4.20245
	M6	3.92453	4.53515
	Figure 4G
		Control								Slc39a8-IEC KO
	w/o DSS	0	0	0	0	0	0	0	0	0	0	0	0	0	0	0	0
	w DSS	1.5	1.5	1.7	1.1	1.6	1.3	2.1	1.5	2.5	3.2	2.6	1.8	3	1.5	1.6	2
	Figure 4H
		Control						Slc39a8-IEC KO
	w/o DSS	1.338	0.69	1.528	1.228	1.638		1.528	1.448	0.938	0.868
	w DSS	3.1687	3.3363	2.67151	3.07944	3.35458	3.05458	3.17922	3.74029	4.36017	4.74254	4.15012	3.35245
	Figure 4I
		Control					Slc39a8-IEC KO					Control + DSS						Slc39a8-IEC KO + DSS
	Zo1	0.914639	1.10719	1.00088	1.05408	0.923212	0.826823	1.13094	0.929099	0.9984	0.91471	0.516146	0.538159	0.508308	0.71717	0.658006	0.656929	0.478481	0.509944	0.534577	0.533825	0.426581	0.480129
	Zo2	0.980049	0.982491	1.04898	1.00629	0.982191	0.982261	1.11888	0.909177	1.07607	1.03774	0.821693	0.595209	0.878499	0.636125	0.648894	0.811975	0.625602	0.658174	0.694536	0.614417	0.587395	0.623616
	Cldn2	0.824951	0.9204	1.14	0.976687	1.13796	1.06372	1.21281	0.922849	1.06372	1.0637	0.647135	0.850661	0.572438	0.622782	0.649244	0.755457	0.507524	0.41877	0.547935	0.445106	0.44394	0.368302
	Cldn3	0.954058	0.91513	0.98059	1.12951	1.02071	0.954352	0.929616	1.04804	1.1282	1.06431	0.650794	0.812369	0.658136	0.697122	0.80884	0.723004	0.570372	0.572258	0.466728	0.560835	0.54224	0.584413
	Cldn5	1.03062	1.03425	0.981302	0.923325	1.0305	0.839806	0.882588	0.712562	0.767425	0.851774	0.770434	0.678853	0.526376	0.555421	0.588004	0.588021	0.303844	0.37066	0.366105	0.434728	0.456994	0.518442
	Cldn7	0.949564	1.01695	1.06752	0.949545	1.01642	0.943791	1.0874	0.859352	0.925738	0.91297	0.486988	0.669865	0.615405	0.680809	0.580342	0.608543	0.42633	0.410528	0.495593	0.511462	0.458275	0.389741
	Ocln	0.949962	1.03301	0.864665	1.11936	1.03301	1.03317	0.988205	0.864671	1.01706	1.0708	0.866414	0.935167	0.848296	0.657698	0.693672	0.647494	0.734387	0.866204	0.672794	0.758448	0.703886	0.847762
	Figure 4J
		Control			Slc39a8-IEC KO			Control + DSS			Slc39a8-IEC KO + DSS
	ZO1	83.8536	107.684	108.462	88.1845	69.1763	91.4798	57.7538	52.216	67.1842	41.6865	21.7987	40.8476
	ZO2	138.997	81.4281	79.575	100.221	121.171	112.817	31.4124	54.3563	27.5487	56.0002	43.8731	60.5214
	Cldn2	92.845	128.482	78.6729	77.7771	65.6171	94.3661	18.1413	27.4491	38.5665	9.96068	6.61461	11.9212
	Cldn3	103.639	102.35	94.011	72.8147	106.184	86.0622	47.934	45.7718	41.1316	6.9755	12.2744	21.9427
	Cldn5	73.2365	118.951	107.812	82.5567	85.5253	79.0985	36.4441	43.2914	46.1579	8.58061	17.736	6.55795
	Cldn7	88.3253	106.921	104.754	92.7721	79.504	53.2571	51.7712	59.2391	57.7229	36.6882	43.5818	29.0792
	Occuludin	76.0432	127.836	96.121	88.1969	65.3287	92.7519	25.4711	33.9481	23.4189	22.3198	36.0809	31.5141
	Figure 4K
		Control			Slc39a8-IEC KO			Control + DSS			Slc39a8-IEC KO + DSS
	ZO1	78.88	126.74	94.39	146.01	125.85	158.86	51.85	55.61	53.18	25.7	19.05	62.48
	ZO2	89.18	121.97	88.85	111.48	124.92	124.59	33.11	42.95	41.97	43.61	47.54	39.02
	Cldn2	90.28	118.66	91.06	79.19	91.32	103.7	27.6	26.57	24.48	9.67	9.96	16.15
	Cldn3	86	125.15	88.85	104.57	94.87	86.34	48.67	53.37	68.77	10.89	15.93	12.53
	Cldn5	78.96	118.02	103.03	94.58	108.73	112.1	37.66	29.12	30.73	2.24	4.54	6.35
	Cldn7	113.06	103.66	83.28	86.15	82.64	103.82	26.91	22.77	51.27	8.61	20.7	11.37
	Occuludin	115.25	100.42	84.32	74.15	83.47	106.78	20.59	16.91	27.71	21.53	23.05	22.84
	Figure 4L
		Control					Slc39a8-IEC KO					Control + DSS					Slc39a8-IEC KO + DSS
	Ccl2	1.03081	0.713453	0.801684	1.06195	1.39211	1.08083	0.72213	0.6326	0.672737	0.643778	5.22985	5.18049	5.01376	5.33115	4.64786	6.37913	11.6266	8.08667	8.51157	8.80071
	Cxcl1	1.06551	0.922423	1.07245	0.995007	0.94461	0.705757	0.861246	0.911507	0.872531	0.771387	5.41616	6.61772	4.33731	6.36694	5.1857	13.3762	11.8703	20.0186	14.1088	8.63852
	Tnfα	1.10159	1.17499	0.985221	0.892296	0.845901	1.009	0.642943	0.806665	0.859003	0.642943	3.60762	4.09153	3.71753	3.93647	3.20615	16.5252	19.1235	11.1894	19.5021	15.4339
	Il6	0.826551	1.02765	1.20146	0.82491	1.11943	1.11462	0.604362	0.822117	0.705964	1.15129	1.60313	1.5899	1.44457	1.52965	1.14522	1.425	5.157	5.154	2.174	2.837
	Il1β	1.26028	0.91382	0.781778	0.92109	1.12303	1.19328	0.842522	1.10178	0.730284	1.07054	1.59029	1.69711	1.76547	1.62347	1.89963	1.86474	1.70274	2.46091	2.66878	2.83321

## Sheet: Figure 5
	Figure 5B
	Day	Control							Slc39a8-IEC KO
	1	0	0	0	0	0	0	0	1	0	1	0	0	1
	2	0	0	1	0	0	0	0	1	1	1	1	1	2
	3	0	1	1	0	0	0	0	1	1	1	1	1	2
	4	1	1	1	0	1	0	0	1	1	1	1	2	2
	5	1	1	1	0	1	1	0	1	1	2	2	2	2
	6	1	1	1	0	1	1	0	2	1	2	2	2
	7	1	1	1	1	1	1	0	2	1	2	2	2
	8	1	1	1	1	2	2	2	3	2	2		2
	9	1	2	2	1	2	2	2	3	2	2		2
	10	1	2	2	2	2	1	2	3	2.5	3
	11	1	1		2	1	1	1	3	2.5	3.5
	12	0	0		2	1	1	1	3	2.5	3
	13	0	0		2	1	1	1	3	2.5	3
	Figure 5C
		Control						Slc39a8-IEC KO
	w/o DSS	8.5	9.1	10.3	8.6	8.8		8.9	10.2	10.5	9.2	9.7
	w DSS	6.1	5.8	6	5.4	5.3	6.4	4.2	3.8	4.4	4.5	3.5	4.6
	Figure 5D
	Day	Control-Water	Slc39a8-IEC KO w/o DSS	Control w DSS	Slc39a8-IEC KO w DSS
	11	1
	13	0	0	0	0
	13	0	0
	13	0	0
	13	0
	13	0
	13	0
	13	0
	6		1
	8		1
	10		1
	Figure 5F
		Control						Slc39a8-IEC KO
	w/o DSS	0	0	0	0	0		0	0	0	0	0
	w DSS	2.8	2	2.5	1.5	2	2.3	3.5	3	3	2.5	3	3

## Sheet: Figure 6
	Figure 6C
		Ileum		Colon
		Control	IEC KO	Control	IEC KO
	1	0.985023	1.15842	0.952821	1.12541
	2	1.01498	1.3541	1.0542	1.30211
	3	0.995212	1.22423	0.993424	1.20145
	Figure 6D
		Enteroid		Colonoid
		Control	IEC KO	Control	IEC KO
	1	1.16867	2.17718	1.09795	1.3891
	2	0.763506	1.37572	0.76665	1.82762
	3	0.923254	2.0984	1.15668	2.09156
	4	1.14457	2.26916	0.97872	1.21822
	Figure 6E
		Control			IEC KO
	Ileum	0.908585	1.26723	0.824185	1.32739	1.56807	1.26515
	Colon	1.13545	0.964583	0.89997	1.2775	1.36587	1.19524
	Figure 6F
		Control			IEC KO
	Enteroid	0.75724	1.24276		4.62801	4.41859
	Colonoid	0.785112	1.21489		1.40668	1.1305

## Sheet: Figure 7
	Figure 7A
	D-MAPP(uM)	Enteroid				Colonoid
	Control 0uM	1.02768	0.854379	1.2087	0.909245	1.06645	0.882467	0.941384	1.1097
	IEC-KO 0uM	0.275534	0.263144	0.314407	0.277941	0.70134	0.765947	0.848845	0.901804
	IEC-KO 2.5uM	0.420488	0.52498	0.277882		0.649866	0.727762	0.751572
	IEC-KO 5uM	0.383553	0.390993	0.818973		0.768111	1.04748	1.22605
	IEC-KO 10uM	0.629837	0.833217	0.748712		1.47533	0.965006	0.980558
	Figure 7B
	D-MAPP(uM)	Enteroid				Colonoid
	Control 0uM	0.815588	0.938652	1.09282	1.15294	1.25235	0.927698	0.949981	0.869976
	IEC-KO 0uM	0.144595	0.186248	0.161686	0.258727	0.487534	0.542941	0.576584	0.630502
	IEC-KO 2.5uM	0.203356	0.321734	0.190468		0.291693	0.579333	0.699373
	IEC-KO 5uM	0.383945	0.323916	0.400696		0.527293	0.469969	0.980617
	IEC-KO 10uM	0.425908	0.588331	0.487204		1.03421	1.02446	0.791148
	Figure 7C
	D-MAPP(uM)	Enteroid				Colonoid
	Control 0uM	0.815588	0.938652	1.09282	1.15294	1.25235	0.927698	0.949981	0.869976
	IEC-KO 0uM	0.144595	0.186248	0.161686	0.258727	0.487534	0.542941	0.576584	0.630502
	IEC-KO 2.5uM	0.203356	0.321734	0.190468		0.291693	0.579333	0.699373
	IEC-KO 5uM	0.383945	0.323916	0.400696		0.527293	0.469969	0.980617
	IEC-KO 10uM	0.425908	0.588331	0.487204		1.03421	1.02446	0.791148
	Figure 7D
	D-MAPP(uM)	Enteroid				Colonoid
	Control 0uM	0.826916	1.00317	1.16877	1.00114	0.788319	1.24047	1.03646	0.934747
	IEC-KO 0uM	0.503234	0.332872	0.468835	0.4352	0.529742	0.610156	0.541559	0.473721
	IEC-KO 2.5uM	0.306824	0.414961	0.352753		0.464374	0.443335	0.438934
	IEC-KO 5uM	0.621011	0.588077	0.511497		0.537422	0.630117	0.730011
	IEC-KO 10uM	0.669663	0.728601	0.71118		0.785994	0.753241	0.835941
	Figure 7E
	D-MAPP(uM)	ZO1		Cldn3		Cldn5		Cldn7
	0	0.93655	1.06345	1.05802	0.94198	0.951768	1.04823	0.902174	1.09783
	0	0.151091	0.307994	0.573379	0.389078	0.244373	0.14791	0.597826	0.483696
	10	0.592742	0.488141	0.580205	0.696246	0.630225	0.778135	1.10326	1.04891
	Figure 7F
	D-MAPP(uM)	Enteroid				Colonoid
	Control 0uM	102.5	98.5	96.3	102.8	106.3	94.5	100.1	99.1
	IEC-KO 0uM	110.215	121.102	133.25	116.368	135.25	128.54	125.65	119.52
	IEC-KO 2.5uM	118.24	109.45	113.54		131.542	120.12	132.065
	IEC-KO 5uM	111.25	125.36	129.54		118.21	105.21	107.35
	IEC-KO 10uM	103.25	100.36	108.321		106.32	113.52	111.87
	Figure 7G
	D-MAPP(uM)	Enteroid				Colonoid
	Control 0uM	625.9	662.64	664.84	560.34	1697.3	1791.9	1659.9	1769.9
	IEC-KO 0uM	581.02	462.88	405.9	498.3	1535.16	1571.9	1420.76	1529.22
	IEC-KO 2.5uM	583.88	531.3	508.64		1549.9	1595.88	1426.7
	IEC-KO 5uM	471.9	517.88	435.16		1513.16	1571.9	1617.88
	IEC-KO 10uM	662.64	647.9	612.92		1725.9	1769.02	1593.9

## Sheet: Figure 8
	Figure 8B
	Day	Control				Control+D-MAPP				Slc39a8-IEC KO				Slc39a8-IEC KO+D-MAPP
	1	100	100	100	100	100	100	100	100	100	100	100	100	100	100	100	100
	2	101.01	100.48	101.46	100.97	100.51	99.52	99.54	102.53	99.52	100.51	101.01	101.06	100	99.5	100.48	100
	3	101.51	100.48	101.94	100.97	100.51	100	100	103.03	99.52	101.52	101.51	101.6	100.5	100.5	100.97	100.48
	4	102.01	100.48	101.46	100.97	100	94.23	98.62	101.52	98.56	102.54	101.01	98.4	101	100.5	99.03	100.96
	5	92.46	92.79	88.83	98.54	97.96	91.35	95.85	97.98	96.63	98.48	95.98	92.55	96.02	98.99	96.62	98.08
	6	89.45	88.94	87.38	94.17	92.86	87.5	84.79	91.92	89.9	87.31	86.93	89.36	95.52	95.98	92.75	87.98
	7	87.94	83.17	83.98	88.83	90.82	86.54	85.25	92.42	73.08	82.23	76.38	80.32	90.05	87.44	83.09	85.58
	8	82.41	82.69	83.98	82.52	87.24	87.02	83.41	88.38	73.08	82.74	76.88	76.06	88.56	82.41	82.13	83.17
	9	81.91	80.77	82.52	80.1	85.71	87.5	84.33	88.89	65.38	70.05	71.36	74.47	85.07	82.41	79.23	82.21
	10	82.41	81.73	81.55	81.55	83.67	85.58	85.25	89.9	65.87	67.51	67.84	73.4	81.59	79.4	77.78	73.56
	11	82.91	82.69	81.55	80.1	87.24	83.65	85.71	90.4	62.98	66.5	67.34	70.74	78.61	78.89	77.78	72.6
	12	84.42	83.17	82.04	79.61	87.24	84.62	86.18	90.91		65.99	67.34	69.68	80.6	80.9	78.74	78.37
	13	85.93	84.13	83.5	81.07	85.71	85.58	87.1	91.41		66.5	65.83	69.15	76.62	75.88	69.08	77.4
	14	87.94	83.17	84.95	82.52	87.76	85.58	88.48	90.91		65.99	66.83	70.21	76.12	74.37	70.05	79.33
	Figure 8D
		Control	Control+D-MAPP	Slc39a8-IEC KO	Slc39a8-IEC KO+D-MAPP
	M1	6.3	6.5	4.6	6
	M2	6	6.2	5	5.8
	M3	6.1	5.4	4.8	5.5
	M4	5.7	6.4		5.4
	Figure 8F
		Control	Control+D-MAPP	Slc39a8-IEC KO	Slc39a8-IEC KO+D-MAPP
	M1	1.2	1.1	1.8	1.5
	M2	1.3	1.5	1.8	1.4
	M3	1.1	1.1	2.1	1.2
	M4	1.5	1	1.6	1.1
	Figure 8G
		Control	Control+D-MAPP	Slc39a8-IEC KO	Slc39a8-IEC KO+D-MAPP
	M1	2.23541	2.35412	2.81021	2.42104
	M2	2.54124	2.64154	2.45412	2.21452
	M3	2.05412	2.14041	2.90145	2.10451
	M4	2.1054	2.25412	3.0541	2.45102
	Figure 8H
		Control				Control+D-MAPP				Slc39a8-IEC KO				Slc39a8-IEC KO + D-MAPP
	Zo1	0.974065	1.00365	1.16505	0.857235	0.933329	1.07518	1.0585	0.831357	0.748781	0.805219	0.844391	0.803481	0.856248	0.896873	0.939606	0.984186
	Zo2	0.94526	0.98433	1.27658	0.793831	1.33578	0.968491	0.934424	0.940694	0.885481	0.874269	0.939654	1.00499	0.863396	1.00243	0.78892	0.915965
	Cldn2	1.16133	1.24863	0.958853	0.631186	1.09692	1.11448	1.5832	1.29429	0.491119	0.787747	0.684085	0.357632	0.867034	0.787962	0.854755	0.839342
	Cldn3	1.00133	0.986937	1.14949	0.86224	1.07252	1.30853	1.06814	1.30319	0.683882	0.728547	0.684841	0.659773	0.789431	0.872555	0.909264	0.792389
	Cldn5	1.00042	1.10662	0.887736	1.00522	1.26109	1.1984	1.21297	0.84117	0.811755	0.690335	0.89584	0.73548	0.76138	0.83682	0.664367	0.781865
	Cldn7	0.960539	1.08326	0.962581	0.993617	1.12279	0.804855	1.0662	1.07953	0.716935	0.836285	0.770556	0.6037	0.706687	0.856468	0.731598	0.73016
	Figure 8I
		Control				Control+D-MAPP				Slc39a8-IEC KO				Slc39a8-IEC KO + D-MAPP
	Ccl2	1.445	1.15	0.945	0.46	1	0.775	1.2	0.715	1.415	0.785	0.62	1.88	0.695	0.915	1.115	0.895
	Cxcl1	0.705	0.79	1.48	1.02	0.525	0.8	0.665	0.715	2.215	2.285	1.69	2.31	1.25	1.34	2.08	0.765
	Tnfa	0.82	1.51	0.97	0.705	1.335	1.4	0.815	0.815	3.06	2.995	2.45	2.16	2.08	1.49	1.745	1.46
	Il6	1.21	1.155	0.635	1.005	1.035	0.76	0.8	0.75	1.56	1.345	1.15	1.65	1.565	1.3	1.23	1.545
	Il1b	1.105	1	0.795	1.095	1.025	1.1	1.01	0.605	1.55	1.725	1.56	1.15	1.155	1.29	1.265	0.89
	Figure 8L
	Ileum				Enteroid
		Control	IEC KO			Control	IEC KO
	1	8.9231	5.9103		1	0.5434	0.4532
	2	8.4744	5.2051		2	0.6434	0.6432
	3	10.0769	7.5769		3	0.7432	0.4832
	4	9.0513	4.8846		4	0.5743	0.5325
	5	7.5769	8.859		5	0.8432	0.3843
	6	8.3462	7.7051
	7	8.9872
	Figure 8M
	SM 40:0;30	Control	Control+D-MAPP	Slc39a8-IEC KO	Slc39a8-IEC KO+D-MAPP		SM 30:0;20	Control	Control+D-MAPP	Slc39a8-IEC KO	Slc39a8-IEC KO+D-MAPP		SM 43:1;20	Control	Control+D-MAPP	Slc39a8-IEC KO	Slc39a8-IEC KO+D-MAPP
	1	120594	121046	100691	130641		1	5189.74	7102.87	1527.72	2058.38		1	149391	117483	54020.6	79192.4
	2	120459	122251	100735	132794		2	6085.98	5850.26	485.175	2854.28		2	104760	129622	73599.2	141115
	3	132334	114161	92171.1	138398		3	1837.15	5712.51	1178.57	1158.23		3	108855	129319	85985	77820.9

## Sheet: Figure 9
	Figure 9B
		Ileum		Colon
		Mn-A	Mn-D	Mn-A	Mn-D
	M1	1.20825	1.499	1.245	1.587
	M2	0.912258	2.094	1.052	1.324
	M3	1.11104	2.454	0.801	1.168
	M4	0.564537	1.549	0.804	1.259
	M5	0.825986	0.533	1.072	1.14
	M6	1.37793	2.013	1.025	1.27
	Figure 9C
	Days	Mn-A										Mn-A + D-MAPP											Mn-D															Mn-D + D-MAPP
	1	100	100	100	100	100	100	100	100	100	100	100	100	100	100	100	100	100	100	100	100	100	100	100	100	100	100	100	100	100	100	100	100	100	100	100	100	100	100	100	100	100	100	100	100	100	100	100	100
	2	100.43	101.05	100.41	99.55	99.58	100.88	100	101.15	100	99.57	100	100.4	100	99.57	101.08	99.14	100	98.4	100	99.17	100.45	100	101.74	99.56	100.89	100	97.78	101.35	99.55	98.81	101.24	100.42	98.87	99.59	100.45	99.55	100	98.74	100.44	100	99.55	100.4	101.32	101.27	101.85	98.81	99.57	101.94
	3	100.85	102.11	102.87	102.25	100.84	101.75	100	103.05	99.57	100.43	100	100.8	100	98.72	102.15	97.85	100.42	98.4	100	98.76	100.9	100	103.91	102.19	102.68	100	97.33	105.38	99.11	95.65	101.24	101.67	96.61	100	101.34	99.55	100.42	99.16	100.44	101.3	99.55	100.4	98.68	101.27	102.78	101.19	100	101.94
	4	100	100.53	102.46	100.9	100	100	98.73	100.38	97.39	99.57	98.11	97.61	96.73	95.73	98.92	97.85	99.16	97.87	98.27	96.69	99.1	99.12	101.74	101.32	99.55	95.45	94.22	103.14	98.66	94.07	100.83	100.84	94.35	99.17	100	98.65	98.75	97.06	98.68	98.7	99.1	99.6	93.83	100	100.46	100.4	100	102.91
	5	97.02	96.84	99.18	97.75	98.73	94.74	90.3	96.95	96.09	96.97	91.51	93.23	95.51	91.88	88.17	97.42	96.22	96.81	94.37	93.39	96.41	93.86	88.26	98.25	97.32	92.73	92	99.1	91.07	91.3	98.35	98.33		92.95	95.98	92.38	94.58	90.34	89.87	90	87.39	93.98	91.19	96.62	94.91	94.86	90.64	99.51
	6	87.66	93.68	92.21	95.05	95.36	90.79	86.92	94.66	94.35	92.64	86.79	92.03	94.69	89.32	86.56	96.57	94.12	97.34	92.21	87.19	90.13	85.53		90.79	93.3	78.18	82.67	87.89	83.48	89.72	88.84	90.79		80.5	91.07	86.1	89.17	85.71	85.46	88.7	83.78	88.76	77.53	91.56	91.2	91.3	82.55	89.81
	7	75.32	85.26	85.66	92.79	90.3	87.72	79.75	91.6	87.39	88.31	83.96	90.84	94.69	85.9	80.65	95.71	94.12	97.34	90.04	86.36		79.39		86.84	87.5		79.56	78.48	78.13	84.58	88.43	84.94			83.04	84.75	85.42	80.67	80.62	83.04				86.5	87.5	87.75	81.7	84.95
	8		78.95	80.33	86.49	84.39	84.65		87.79	80	82.25	79.25	94.42	91.84	82.48		95.71	88.24	87.23	84.85	79.34		75.44		78.07	78.13				72.77	76.28	80.99	75.73			75.45	80.27	78.33	75.21	75.77	76.96				81.43	81.94	80.63	73.62	81.07
	9		71.58	73.77	81.53	85.65	87.28		87.02	75.65	77.49	75.47	83.67	92.65	76.92		93.99	82.35	85.11	82.68	76.03		69.3		72.37	71.43					71.94	76.45					74.44	71.25	71.85	71.81	71.3				78.48	79.63	77.47	70.21	77.67
	10		71.6	77.9	78.4	91.1	87.7		88.5	74.3	75.8		76.5	95.9	78.2		94.4	83.2	87.8	84.4	77.3				67.54	67.86					65.22	69.42					64.13	63.75	69.33	72.69	64.35				78.9	81.02	79.05	61.7
	11		74	80	77	93	93		88	75	76		78	96	79		97	84	87	84	79				65.79	63.84					64.43	67.36					65.02	61.67	67.23	71.37	62.17				77.64	80.56	77.08	60
	12		75	82	81	94	95		90	78	77		78	98	78		98	92	88	84	79				64.91	62.5					63.24	66.12					62.78	60.42	63.87	69.6	60.87				75.95	82.41	75.89	59.57
	13		80	91	82	97	96		89	82	80		81	100	77		101	95	88	87	79				62.72						62.45	63.22					65.02	62.5	65.55	71.81	63.04				76.37	82.41	77.08	62.98
	14		81	91	83	97	97		90	83	83		82	100	79		102	95	88	89	81				61.4						60.47	61.16					62.78	63.75	67.23	74.01	65.22				77.22	84.72	81.03	65.11
	Figure 9D
	Days	Mn-A	Mn-A + D-MAPP	Mn-D	Mn-D + D-MAPP
	14				0
	14	0	0	0	0
	14	0	0	0	0
	14	0	0	0	0
	14	0	0	0	0
	14	0	0		0
	14	0	0		0
	14	0	0		0
	14	0	0		0
	14				0
	14
	14
	8	1	1	1
	8	1		1	1
	7		1	1
	5			1
	6			1
	9			1
	9			1
	7			1	1
	7				1
	7				1
	10		1		1
	9			1
	13			1
	Figure 9F
		Mn-A	Mn-A + D-MAPP	Mn-D	Mn-D + D-MAPP
	M1	6.5	5.3	5.8	5.3
	M2	6.2	6.1	4.8	4.8
	M3	5.8	6.3	3.9	5.5
	M4	5.5	5.1	5.2	5.8
	M5	6.1	4.8	5.4	5.2
	M6	5.7	5	3.8	5.5
	M7	6.2	6.4		6.2
	M8	5.4	4.9		6.4
	Figure 9H
		Mn-A	Mn-A + D-MAPP	Mn-D	Mn-D + D-MAPP
	M1	1.2	1	4.5	5.5
	M2	1.5	1.8	7	5.5
	M3	1.8	1.8	6.5	4
	M4	2.5	2.5	8	6
	M5	3	1.5		5.5
	M6	1.5	1.2		4.5
	M7	2	1.5		3
	M8	2.5	3		4
[truncated: 3 more columns]

## Sheet: Sup Figure 1
	Figure S1B
		Control	Slc39a8-IEC Het	Slc39a8-IEC KO
	1	22.9	21.9	23.7
	2	23.6	21.8	24.9
	3	21.7	32.7	26.1
	4	28.9	29.3	31.4
	5	26.4	31.7	32.4
	6	31.8	29.6	27.1
	7	34.6	35.5	34.3
	8	32.1	31.1	31.3
	9	21.7	24	25.1
	10	33.3	25.6	21.8
	11	22	23.4	23.9
		Female			Male
		Control	Slc39a8-IEC Het	Slc39a8-IEC KO	Control	Slc39a8-IEC Het	Slc39a8-IEC KO
	1	22.9	21.9	23.7	28.9	32.7	31.4
	2	23.6	21.8	24.9	26.4	29.3	32.4
	3	21.7	24	26.1	31.8	31.7	27.1
	4	21.7	25.6	25.1	34.6	29.6	34.3
	5	23.3	23.4	21.8	32.1	35.5	31.3
	6	22		23.9		31.1

[truncated: 8 more sheets: Sup Figure 2, Sup Figure 3, Sup Figure 4, Sup Figure 5, Sup Figure 6, Sup Figure 7, Sup Figure 8, Sup Figure 9]
